# Supplementary material for: Research on key acoustic characteristics of soundscapes of the classical Chinese gardens
Source: Sci Rep. 2023 Aug 3;13:12642. doi: 10.1038/s41598-023-39457-z (PMC10400612; doi:10.1038/s41598-023-39457-z)
Supplement: Supplementary file 1 — Supplementary Information. [file 41598_2023_39457_MOESM1_ESM.xlsx]

## Sheet: Sheet1
							Number	Place	Scenic spot	Soundscape	Sample
							1	Xiyuan, Chengdu	Pavilion of Gurgling Jade	running water	non-biophonies
							2	Mount Emei	Temple of Clear Music	running water	non-biophonies
							3	Yanxia Mountain, Hangzhou	Cave of Water and Music	running water	non-biophonies
							4	Double-Peaked Cloud (Shuang Feng Yun), Yangzhou	Mansion of the Roaring Spring	running water	non-biophonies
							5	Valley of the Foolish Old Man (Yu Gong Gu), Wuxi	Spring Water Mountain House	running water	non-biophonies
							6	Villa of Hanshan (Han Shan Bie Ye), Suzhou	Temple of Snow	running water	non-biophonies
							7	Jingming Park, Beijing	Snowy Valley and Sound of Lyre	running water	non-biophonies
							8	Jingming Park, Beijing	Clear Sound of the Bamboo Garden	running water	non-biophonies
							9	Jingming Park, Beijing	Studio of Clear Music	running water	non-biophonies
							10	Jingyi Park, Beijing	Pavilion of Clear Music	running water	non-biophonies
							11	Yiyuan, Beijing	Hall of Billowing Waves	running water	non-biophonies
							12	Yiyuan, Beijing	Pavilion of the Roaring Spring	running water	non-biophonies
							13	Shuqing Garden, Xiyuan, Beijing	The Sound of Flowing Water	running water	non-biophonies
							14	Shuqing Garden, Xiyuan, Beijing	A Thousand Inches of Snow	running water	non-biophonies
							15	Jingqing Studio, Beijing	Studio of Rhyme and Lyre	running water	non-biophonies
							16	Old Summer Palace/Yuanmingyuan Park, Beijing	Clear Water and Rustling Trees	running water	non-biophonies
							17	Old Summer Palace/Yuanmingyuan Park, Beijing	Yun Tian Lyre	running water	non-biophonies
							18	Old Summer Palace/Yuanmingyuan Park, Beijing	Reflection of Water on Bridge and the Roaring Waterfall	running water	non-biophonies
							19	Garden of Eternal Spring (Changchunyuan), Beijing	Pavilion of the Roaring Spring	running water	non-biophonies
							20	Huishan Park, The Summer Palace, Beijing (now Garden of Harmony and Enchantment)	Pavilion of Water and Music	running water	non-biophonies
							21	Huishan Park, The Summer Palace, Beijing (now Garden of Harmony and Enchantment)	Valley of Jade Lyre	running water	non-biophonies
							22	Hall of Clarity and Brilliance (Ji Qing Xuan), The Summer Palace, Beijing	Valley of the Clear-Sounding Lyre	running water	non-biophonies
							23	Jingji Mountain Villa, Tianjin	A Thousand Inches of Snow	running water	non-biophonies
							24	Jingji Mountain Villa, Tianjin	Wind through Pine Trees	running water	non-biophonies
							25	Jingji Mountain Villa, Tianjin	Study for Writing and Music	running water	non-biophonies
							26	Chengde Mountain Resort	Moonlight and River Sounds	running water	non-biophonies
							27	Chengde Mountain Resort	Spring Water Sounds Near and Far	running water	non-biophonies
							28	Chengde Mountain Resort	Clear Sound of Wind and Spring Water	running water	non-biophonies
							29	Chengde Mountain Resort	A Thousand Inches of Snow	running water	non-biophonies
							30	Chengde Mountain Resort	Hall of Jade Lyre	running water	non-biophonies
							31	Jichang Park, Wuxi	Brook of Eight Musical Sounds	running water	non-biophonies
							32	Huiyin Park, Suzhou	Listening to Waterfalls at Pingshan	running water	non-biophonies
							33	Cheng Yin Qing Fan, Yangzhou	Pavilion of Billowing Waves	running water	non-biophonies
							34	Lion Grove Garden, Suzhou	Pavilion of Billowing Waves	running water	non-biophonies
							35	Qingcheng Mountain, Chengdu	Tinghan Pavilion	running water	non-biophonies
							36	Chengde Mountain Resort	Ten Thousand Ravines and Wind through Pine Trees	wind	non-biophonies
							37	Garden of Rustling Maple (Ting Feng Yuan), Suzhou	House of Rustling Maple	wind	non-biophonies
							38	Ge Park, Yangzhou	Caves of Billowing Wind	wind	non-biophonies
							39	Garden of Ten Thousand Pines (Wan Song Yuan), Zhujiang	Mansion of Billowing Waves	wind	non-biophonies
							40	Du Fu Thatched Cottage, Chengdu	House of the Swirling Wind	wind	non-biophonies
							41	Humble Administrator's Garden (Zhuo Zheng Yuan), Suzhou	Listening to the Wind through Pines	wind	non-biophonies
							42	Humble Administrator's Garden (Zhuo Zheng Yuan), Suzhou	Yiyu House	wind	non-biophonies
							43	Taying Garden, Tiger Hill, Suzhou	Pines, Wind, Lyre	wind	non-biophonies
							44	Xiyuan, Nanjing	Sound of Parasols	pitter-patter	non-biophonies
							45	Humble Administrator's Garden (Zhuo Zheng Yuan), Suzhou	Liu Ting House	pitter-patter	non-biophonies
							46	Humble Administrator's Garden (Zhuo Zheng Yuan), Suzhou	House of Drizzling Rain	pitter-patter	non-biophonies
							47	Jichang Park, Wuxi	Studio of Clear Music	pitter-patter	non-biophonies
							48	Yuyin Hill House, Fanyu, Guangzhou	Hall of Drizzling Rain	pitter-patter	non-biophonies
							49	Bei Guo Park, Hsinchu, Taiwan	Hall of Drizzling Rain	pitter-patter	non-biophonies
							50	Well of Wen Jun (Wen Jun Jing), Qionglai	Hall of Drizzling Rain	pitter-patter	non-biophonies
							51	Gen Yue, Kaifeng	Pavilion of Warbling Birds	bird calls	biophonies
							52	Donggao Thatched Cottage, Changshu	House of Singing Warblers	bird calls	biophonies
							53	Jingyi Park, Beijing	Pavilion of Cranes	bird calls	biophonies
							54	Chengde Mountain Resort	Warblers Singing in Trees	bird calls	biophonies
							55	Chengde Mountain Resort	Pines, Cranes, and Shade	bird calls	biophonies
							56	Garden of Ten Thousand Pines (Wan Song Yuan), Zhujiang	Tolling Bells	Bell ringing	biophonies
							57	Flute Garden (Ting Xiao Yuan), Yangzhou	Flute Garden	flute	biophonies
							58	Qingyunpu, Nanchang	Listening to Pines and Lyres	Guqin	biophonies
							59	Lingyan Mountain, Suzhou	Corridor with Sounding Walls	footstep	biophonies
							60	Ouyuan, Suzhou	The Sound of Oars	Oar sound	biophonies
							61	Hall of Tillage and Fishing (Geng Yu Xuan), Guangfu Town, Suzhou	Tolling Bells	Bell ringing	biophonies
							62	The Summer Palace, Beijing	House of Orioles	Act in an opera	biophonies
